# Supplementary material for: Heterozygosity is low where rare color variants in wild carnivores prevail
Source: Ecol Evol. 2024 Feb 7;14(2):e10881. doi: 10.1002/ece3.10881 (PMC10847885; doi:10.1002/ece3.10881)
Supplement: Supplementary file 1 — Appendix S1 [file ECE3-14-e10881-s003.xlsx]

## Sheet: Table S1
Heterozygosity is low where rare colour variants in wild carnivores prevails.
Tensen, L., & Fischer, K.
Biology Department, Koblenz University, Universitätsstraße 1, 56070 Koblenz, Germany
Corresponding author: Tensen, L. (tensen.laura@gmail.com)
Supplementary Table 1: Rare colour variants observed in wild carnivores (order Carnivora) between 1970 and 2023.
	Species	Latin name	Nickname	Colour morph	Location	Country	Speculated cause	Reference (figure)	Year	Gene mutation	Frequency (%)	AR	HO	HE	FIS	References (genetics)	Year
Felidae (N = 40)
1	Leopard	Panthera pardus	Red leopard	Dilution	Magaliesberg Area	South Africa	Heterozygote deficiency	Tensen et al.	2022	TYRP1 p.G63A	3.8	5.7	0.54	0.66	0.181	Tensen et al.	2022
2	Tiger	Panthera tigris	Black tiger	Pseudomelanism	Similipal Tiger Reserve	India	Bottleneck	Sagar et al.	2021	Taqpep p.H454Y	37	-	0.28	-	-	Sagar et al.	2021
3	Tiger	Panthera tigris	Golden tiger	Dilution	Kaziranga NP	India	-	Xu et al.	2017	CORIN p.H587Y	-	4.05	0.71	0.82	0.144	Kolipakam et al.	2019
4	Tiger	Panthera tigris	White tiger	Leucism	Nilgiri Biosphere Reserve	India	Inbreeding	Jhala et al.	2020	SLC45A2 p.A477V	-	4.09	0.7	0.83	0.164	Kolipakam et al.	2019
5	Jaguar	Panthera onca	Black jaguar	Melanism	Morro do Diabo State Park	Brazil	Bottleneck	Haag et al.	2010a	MC1R-p.15	38	7.19	0.68	0.73	0.07	Haag et al.	2010b
6	Lion	Panthera leo	White lion	Leucism	Timbavati Private Nature Reserve	South Africa	Inbreeding	Turner et al.	2015	TYR p.G260A	-	4.79	0.55	0.71	0.18	Miller et al.	2013
7	Cheetah	Acinonyx jubatus	King cheetah	Pseudomelanism	Macheke District	Zimbabwe	-	Kaelin et al.	2012	Taqpep p.N977K	-	-	-	-	-	-
8	Cheetah	Acinonyx jubatus	Spotless	Dilution	Athi Kapiti Conservancy	Kenya	-	Guy Combes	2012							Guardian	2012
9	Canada lynx	Lynx canadensis	-	Melanism	Yukon	Canada	-	Jung	2022	-	-	7.6	0.67	0.67	0	Schwartz et al.	2003
10	Bobcat	Lynx rufus	-	Melanism	New Brunswick	Canada	-	McAlpine	2021	-	-	4.04	0.66	0.68	0.03	Croteau et al.	2012
11	Cougar	Puma concolor	-	Leucism	Serra dos Órgãos National Park	Brazil	Inbreeding	Cronemberger et al	2020	-	-	5.71	0.56	0.78	0.17	Saranholi et al.	2017
12	Serval	Leptailurus serval	-	Melanism	Luando Strict Nature Reserve	Angola	Selective benefit	Elizalde et al.	2020	-	10.5	-	-	-	-	-
13	Serval	Leptailurus serval	Servaline	Dilution	Akagera National Park	Rwanda	Selective benefit	Bantlin & Evers	2023	-	-	-	-	-	-	-
14	Asiatic golden cat	Catopuma temminckii	-	Melanism	Sikkim	India	-	Bashir et al.	2011	-	-	-	-	-	-	-
15	Asiatic golden cat	Catopuma temminckii	Banded	Pseudomelanism	West kameng district	India	-	Dutta et al.	2023	-	-	-	-	-	-	-
16	Jungle cat	Felis chaus		Melanism	Ranthambhore Tiger Reserve	India	-	Sahu et al.	2017	-	-	-	-	-	-	-
17	Fishing cat	Prionailurus viverrinus	Blotched	Pseudomelanism	Godavari delta	India	Genetic drift	Shameer et al.	2021	-	2.78	2.8	0.46	0.45	-0.01	Rana	2021
18	Margay	Leopardus wiedii	-	Melanism	La Cumbre	Colombia	Selective benefit	González-Maya et al.	2018	-		-	-	-	-	-
19	Oncilla	Leopardus tigrinus	-	Melanism	SINAC national park	Costa Rica	-	Mooring et al.	2020	-	32	-	-	-	-	-
20	Pampas cat	Leopardus colocola	-	Melanism	Mato Grosso do Sul	Brazil	-	Aximoff et al.	2021	-	16	-	-	-	-	-
Canidae (N = 35)
21	African wolf	Canis anthus	-	Melanism	Nile Valley	Egypt	Hybridization	Saleh et al.	2018	-	-	-	-	-	-	-
22	Coyote	Canis latrans	-	Leucism	Cordillera Volcánica	Costa Rica	-	Arroyo-Arce et al.	2019	MC1R p.R306T	-	-	-	-	-	-
23	Coyote	Canis latrans		Melanism	Florida	United States		Caudill and Caudill	2015	CDB103-K	7.4	5.09	0.86	0.85	−0.012	Heppenheimer et al.	2017
24	Golden jackal	Canis aureus	-	Melanism	Artvin	Turkey	-	Ambarli and Bilgin	2013	-	-	3.57	0.52	0.61	0.148	Rutkowksi et al.	2015
25	Golden jackal	Canis aureus	-	Leucism	Western Ghats	India	Hybridization	Shameer et al.	2022	-	-	-	-	-	-	-
26	Red fox	Vulpes vulpes	-	Melanism	Serra de Mariola	Spain	Hybridization	Belda & Larriba	2017	-	-	-	-	-	-
27	Swift fox	Vulpes velox		Dilution	Texas	United States		Kamler & Ballard	2003	-	-	-	-	-	-	-
28	Maned wolf	Chrysocyon brachyurus	-	Melanism	Veredas do Acari Reserve	Brazil	-	Ferreira et al.	2017	-	16.6	3.65	0.75	0.72	−0.05	Lion et al.	2011
29	Pampas fox	Lycalopex gymnocercus	-	Leucism	Corrientes	Argentina	-	Chatellenaz and Zaracho	2021	-	1	-	-	-	-	-
30	Pampas fox	Lycalopex gymnocercus	-	Piebaldism	Rio Grande do Sul	Brazil	-	de Mello et al.	2020	-	-	-	-	-	-	-
31	Crab-eating fox	Cerdocyon thous	-	Leucism	Caatinga	Brazil	-	Da Silva et al.	2019	-	-	-	-	-	-	-
Mustelidae (N = 66)
32-37	Yellow-Throated Marten	Martes flavigula	Gloving marten	Six dilutions	Northeast Tiger and Leopard NP	China	Selective benefit	Gong et al	2021	-	43	-	-	-	-	-
38	Pine marten	Martes martes	-	Leucism	Elba Island	Italy	Inbreeding	Manzo et al.	2022	-	-	3.29	0.42	0.52	0.04	Colli et al.	2015
39	Neotropical otter	Lontra longicaudis	-	Leucism	Río Temascaltepec	Mexico	-	Arriaga-Flores et al	2016	-	-	-	-	-	-	-
40	European otter	Lutral lutra	-	Leucism	Southern Sikhote Alin	Russian Far East	-	Goncharuk et al.	2020	-	-	-	-	-	-	-
41	Small-clawed otter	Aonyx cinereus	-	Leucism	Bukit Barisan Selatan NP	Sumatra	-	Allen et al.	2019	-	-	4.62	0.59	0.73	0.19	Moretti et al.	2017
42	European badger	Meles meles	-	Leucism	Orkdal	Norway	Founder effect	Hofmeester et al.	2021	-	0.5	2.73	0.46	0.48	0.04	Frantz et al.	2014
43	American badger	Taxidea taxus	-	Erythrism	Nevada	United States	-	Laacke et al.	2006	-	-	-	-	-	-	-
44	Honey badger	Mellivora capensis	-	Melanism	Niokolo-Koba National Park	Senegal	Selective benefit	Drouilly et al.	2022	-	38	-	-	-	-	-
45	Tayra	Eira barbara	-	Leucism	Guyana Shield	Brazil	-	Mendes Pontas et al.	2020	-	18	-	-	-	-	-
46	Fisher	Pekania pennanti	-	Leucism	Wisconsin	United States	-	Olson and Allen	2019	-	-	3.79	0.48	0.49	0.02	Hapeman et al.	2017
Ursidae (N = 8)
47	Black bear	Ursus americanus	Spirit bear	Leucism	Gribbell Island	Canada	Heterozygote deficiency	Ritland et al.	2001	MC1R p.T298C	56	-	0.54	0.55	0.04	Henson et al.	2022
48-49	Black bear	Ursus americanus	Glacier bear	Dilution & Cinnamon	Southeast Alaska	Canada	Selective benefit	Lewis et al.	2020	-	0.4	3.71	0.59	0.58	0.017	Lewis et al.	2020
Herpestidae (N = 34)
50-51	Egyptian mongoose	Herpestes ichneumon	-	Leucism & Cinnamon	Toledo province	Spain	-	Descalzo et al.	2021	-	-	-	-	-	-	-
Viverridae (N = 33)
52-55	Common genet	Genetta genetta	-	Five colour morphs	Catalonia	Spain	Selective benefit	Delibes et al.	2013	-	-	3	0.47	0.52	0.13	Gaubert et al.	2015
56	Large-spotted genet	Genetta maculata		Melanism	Mpumalanga province	South Africa	Selective benefit	Camacho et al.	2023	-	-	-	-	-	-
Procyonidae (N = 14)
57	White-nosed coati	Nasua narica	-	Leucism	Quintana Roo	Mexico	-	Silva-Caballero et al.	2014	-	-	5.03	0.67	0.77	0.13	Silva-Caballero et al.	2017
58	Raccoon	Procyon lotor		Leucism	League City, Texas	United States	-	Castellanos et al.	2013	-	-	-	-	-	-
Mephitidae (N = 12)
59	Hog-nosed skunk	Conepatus chinga	-	Leucism	State of salto	Uruguay	-	de Mello et al.	2016	-	-	-	-	-	-	-
Hyaenidae (N = 4)

## Sheet: Table S2
Heterozygosity is low where rare colour variants in wild carnivores prevails.
Tensen, L., & Fischer, K.
Biology Department, Koblenz University, Universitätsstraße 1, 56070 Koblenz, Germany
Corresponding author: Tensen, L. (tensen.laura@gmail.com)
Supplementary Table 2: Demographic and genetic parameters of phenotypically variable (containing rare colour variants) and non-variable carnivore populations
	Colour morph		Demographic parameters				Body weight		Genetic parameters *3				Markers	References
	Species	Phenotypes	Population size	Category *1	Location	Habitat fragmentation *2	in kg	N	Ar	HO	HE	FIS	Microsatellites	Population size		Genetic parameters
	Leopard	VAR	< 250	2	North West, South Africa	2	54	24	5.7	0.54	0.66	0.181	20	Swanepoel et al.	2016	Tensen et al.	2022
		NON	> 1000	4	Selous, Tanzania	3	54	73	-	0.77	0.84	0.06	18	Spong et al.	2000	Spong et al.	2000
	Tiger	VAR	< 250	2	Assam, India	1	153	27	4.05	0.71	0.82	0.144	11	Saikia et al.	2020	Kolipakam et al.	2019
		VAR	< 1000	3	Western Ghats, India	1	153	33	4.09	0.7	0.832	0.164	11	Jhala et al.	2020	Kolipakam et al.	2019
		NON	< 250	2	Terai Arc Landscape, Nepal	1	153	78	3.51	0.54	0.61	0.11	8	Thapa et al.	2018	Thapa et al.	2018
	Jaguar	VAR	< 50	1	São Paolo, Brazil	1	110	8	7.19	0.68	0.73	0.07	13	Cullen et al.	2005	Haag et al.	2010b
		NON	> 1000	4	Amazon, Brazil	3	110	71	9.38	0.67	0.76	0.11	11	Lorenzana et al.	2020	Lorenzana et al.	2020
	Lion	VAR	< 250	2	Small Reserves, South Africa	2	100	189	4.79	0.55	0.71	0.18	22	Miller et al.	2013	Miller et al.	2013
		NON	> 1000	4	Kavango-Zambezi, Botswana	3	100	27	5.88	0.65	0.69	0.06	16	Stoldt et al.	2020	Dures et al.	2019
	Bobcat	VAR	> 1000	4	New Brunswick, Canada	3	10	9	4.04	0.66	0.68	0.03	10	Roberts & Crimmins	2010	Croteau et al.	2012
		NON	> 1000	4	Central United States	2	10	418	6.14	0.75	0.78	0.04	10	Reding et al.	2012	Reding et al.	2012
	Cougar	VAR	< 50	1	Rio de Janeiro, Brazil	1	52	10	5.71	0.56	0.78	0.17	7	Cronemberger et al.	2020	Saranholi et al.	2017
		NON	> 1000	4	Wyoming, United States	3	52	289	-	0.54	0.54	0	10	Andreson et al.	2004	Anderson et al.	2004
	Fishing cat	VAR	< 1000	3	Andhra Pradesh, India	1	10	8	2.8	0.46	0.45	-0.01	9	Petersen et al.	2022	Rana	2021
		NON	< 250	2	Howrah, India	1	10	7	2.5	0.46	0.51	0.098	9	Mukhurjee et al.	2012	Rana	2021
	Coyote	VAR	> 1000	4	Florida, United States	1	15	133	5.09	0.86	0.85	-0.012	10	McCown & Scheick	2007	Heppenheimer et al.	2017
		NON	> 1000	4	Ohio, United States	3	15	33	4.29	0.86	0.85	-0.012	10	Hinton et al.	2019	Hinton et al.	2019
	Golden jackal	VAR	> 1000	4	Artvin, Turkey	2	6.2	14	3.57	0.52	0.61	0.148	15	Ambarli et al.	2016	Rutkowksi et al.	2015
		NON	> 1000	4	Central Europe	2	6.2	120	5.07	0.47	0.51	0.078	21	Fabbri et al.	2014	Fabbri et al.	2014
	Maned wolf	VAR	< 250	2	Minais Gerais, Brazil	1	23	12	3.65	0.75	0.72	-0.05	5	Songsasen & Rodden	2010	Lion et al.	2011
		NON	< 1000	3	Central West Brazil	2	23	74	5.95	0.71	0.65	-0.065	11	Giselle et al.	2022	Giselle et al.	2022
	Pine marten	VAR	< 1000	3	Elba Island, Italy	1	1.6	40	3.29	0.42	0.52	0.039	7	Mori et al.	2022	Colli et al.	2015
		NON	> 1000	4	Ardennes, France	2	1.6	102	3.42	0.59	0.61	0.041	8	Mergey et al.	2012	Mergey et al.	2012
	Small-clawed otter	VAR	< 250	2	Sumatra, Indonesia	1	4.5	16	4.62	0.59	0.73	0.191	10	Allen et al.	2019	Moretti et al.	2017
		NON	< 1000	3	Singapore	1	4.5	18	3.29	0.51	0.47	-0.085	10	Sivasothi & Nor	1994	Moretti et al.	2017
	European badger	VAR	< 1000	3	Orkdal, Norway	3	10	9	2.73	0.46	0.48	0.04	18	Bevanger et al.	1995	Frantz et al.	2014
		NON	> 1000	4	Scarborough, United Kingdom	1	10	62	4.3	0.52	0.61	0.14	22	Judge et al.	2014	Pope et al.	2006
	Fisher	VAR	> 1000	4	Wisconsin, United States	2	4.5	33	3.79	0.48	0.49	0.02	11	Roberts	2019	Hapeman et al.	2017
		NON	> 1000	4	Maine, United States	3	4.5	55	4.55	0.6	0.61	-0.01	11	Roberts	2019	Hapeman et al.	2017
	Black bear	VAR	< 1000	3	Gribbell, Canada	3	130	11	-	0.54	0.55	0.04	13	Hedrick & Ritland	2011	Henson et al.	2022
		VAR	> 1000	4	Yakutat, Alaska	3	130	52	3.71	0.59	0.58	0.017	21	Schmidt et al.	2017	Lewis et al.	2020
		NON	> 1000	4	Minnesota, United States	3	130	29	8.4	0.79	0.79	0	15	Puckett et al.	2014	Puckett et al.	2014
	Common genet	VAR	> 1000	4	Catalonia, Spain	2	1.9	18	3	0.47	0.52	0.13	12	Virgós et al.	2001	Gaubert et al.	2015
		NON	> 1000	4	Eastern Algeria and Tunisia	2	1.9	7	4.3	0.62	0.63	0.09	12	Gaubert et al.	2015	Gaubert et al.	2015
	White-nosed coati	VAR	< 1000	3	Quintana Roo, Mexico	2	4.5	14	5.03	0.67	0.77	0.134	12	Vernes & Devos	2022	Silva-Caballero et al.	2017
		NON	> 1000	4	Central Mexico	2	4.5	13	4.8	0.65	0.75	0.13	12	Silva-Caballero et al.	2017	Silva-Caballero et al.	2017
			*1. Conservation status (IUCN, 2016)			*2. Habitat fragmentation (Crooks et al., 2017)					*3. Genetic parameters
			1		1	High					AR = allelic richness
			2		2	Medium					HO = observed heterozygosity
			3		3	Low					HE = expected heterozygosity
			4								FIS = inbreeding coefficient (He-Ho)/He

## Sheet: Table_S3
	Dependent variables
	Allelic richness	Expected	Inbreeding
Independent variable		heterozygosity	coefficient
Colour Variant	Mann-Whitney	Mann-Whitney	Mann-Whitney
presence / absence	W = 169.5	W = 164	W = 117.5
	p= 0.219	p= 0.949	p= 0.168
Population size	Kruskal–Wallis	Kruskal–Wallis	Kruskal–Wallis
EN / THR / VU / NT*	X2 = 6.219	X2 = 3.941	X2 = 7.245
	p= 0.101	p= 0.268	p= 0.06
Threatened status	Mann-Whitney	Mann-Whitney	Mann-Whitney
EN & THR / VU & NT	W = 113	W = 149	W = 193.5
	p= 0.856	p= 0.323	p= 0.009
Habitat fragmentation	Kruskal–Wallis	Kruskal–Wallis	Kruskal–Wallis
High / medium / low	X2 = 2.028	X2 = 0.37	X2 = 4.96
	p= 0.36	p= 0.83	p= 0.084
Body weight	Spearman	Spearman	Spearman
	R = 0.36	R = 0.40	R = 0.089
	p= 0.0388	p= 0.0155	p=0.604
Pairwise change	Student's T-test	Student's T-test	Student's T-test
	t = -2.23	t = -0.188	t = 1.882
	p= 0.0164	p=0.425	p = 0.034
	* (IUCN, 2016)
	EN	Endangered	< 50
	TH	Threatened	< 250
	VU	Vulnerable	< 1000
	NT	Non threatened	> 1000

## Sheet: References
Heterozygosity is low where colour polymorphism in wild carnivores prevails.
Tensen, L., & Fischer, K.
Biology Department, Koblenz University, Universitätsstraße 1, 56070 Koblenz, Germany
Corresponding author: Tensen, L. (tensen.laura@gmail.com)
	Rerefences
	Authors	Year	Article		Journal
	Allen, M.L. et al.	2019	The first record of a wild hypopigmented Oriental small-clawed otter (Aonyx cinereus)		International Journal, 21, 201904.
	Ambarlı, H. and Bilgin, C.C.	2013	First record of a melanistic golden jackal (Canis aureus, Canidae) from Turkey		Mammalia, 77(2), pp.219-222.
	Anderson, C.R. et al.	2004	Genetic structure of cougar populations across the Wyoming Basin: Metapopulation or Megapopulation		Journal of Mammalogy, 85, 1207-1214.
	Arriaga-Flores, J.C. et al.	2016	Leucism in neotropical otters (Lontra longicaudis annectens) from Mexico.		The Southwestern Naturalist, 61(1), 63–68.
	Arroyo-Arce, S. et al.	2019	A leucistic female Canis latrans (Carnivora: Canidae) in Costa Rica.		Cuadernos de Investigación UNED, 11(3), pp.451-454.
	Aximoff, I. et al.	2021	Melanism in the Brazilian pampas cat and range extension in the Atlantic Forest, Brazil		CATnews 74, 29-32.
	Bantlin, D.A. & Evers, E.E.M.	2023	First record of the servaline morph in a serval (Leptailurus serval Schreber, 1776) in Akagera National Park, Rwanda.		Mammalia, 87(3), DOI: 10.1515/mammalia-2022-0106.
	Bashir, T. et al.	2011	Notable observations on the melanistic Asiatic Golden cat (Pardofelis temminckii) of Sikkim, India.		NeBIO, 2(1), 1-4.
	Belda, A. & Larriba, E.	2017	Record and distribution of black-fur foxes in a Meditteranean natural park, Serra de Mariola, Spain.		Galemys, 29, 38-42.
	Castellanos, A.A., Brooks, D.M.	2013	Albino raccoons (Procyon lotor) from League City, Texas.		The Texas Journal of Science, 65, 79-84.
	Caudill, G. and Caudill, D.	2015	Melanism of coyotes (Canis latrans) in Florida.		The American Midland Naturalist, 174(2), 335-342.
	Chatellenaz, M.L. & Zaracho, E.M.	2021	Record of a leucistic pampas fox Lycalopex gymnocercus (Carnivora: Canidae) in northeastern of Argentina.		Oecologia Australis, 25(4), 893-889.
	Colli, L. et al.	2011	Microsatellite variability of Sardinian pine martens, Martes martes.		Zoological Science, 28(8), 580-586.
	Cronemberger C. et al.	2018	First record of leucism in puma from Serra dos Órgãos National Park, Brazil.		Cat News, 68, 38-40.
	Crooks, K.R. et al.	2017	Quantification of habitat fragmentation reveals extinction risk is terrestrial mammals.		Proceedings of the national Academy of Sciences, 114(29), 7635-7640.
	Croteau, E.K. et al.	2012	Microsatellites and mitochondrial DNA reveal regional population structure in bobcats (Lynx rufus) of North America.		Conservation Genetics, 13(6), 1637-1651.
	Cullen, L. Jr. et al.	2005	Jaguars as landscape detectives for the upper Paraná River Corridor, Brazil.		Natureza e Conservacäo, 3, 124-146.
	Da Silva, L.G. et al.	2017	Mapping black panthers: Macroecological modeling of melanism in leopards (Panthera pardus).		PLoS One, 12(4), e0170378.
	de Mello, L.M. et al.	2016	Albinismo em Zorrilho, Conepatus chinga (Mammalia, Carnivora, Mephtidae)		Revista de Ciencas Ambientais, 10(2), 157-161
	de Mello, L.M. et al.	2020	First record of piebaldism in Lycalopex gymnocercus (Carnivora, Canidae) in the pampa biome, southern Brazil.		Oecologia Australis, 24(1).
	Delibes, M. et al.	2013	Albino and melanistic genets (Genetta genetta) in Europe.		Acta Theriologica, 58, 95-99.
	Descalzo, E. et al.	2021	First records of anomalous colouration in the Egyptian mongoose (Herpestes ichneumon).		Galemys, 33, 57-60
	Driscoll, C.A. et al.	2002	Genomic microsatellites as evolutionary chronometers: a test in wild cats.		Genome research, 12(3), 414-423.
	Drouilly, M. et al.	2022	Not all black and white: Records of several melanistic honey badgers in Niokolo‐Koba National Park, Senegal.		African Journal of Ecology, 60(3), 807-812
	Dures, S. et al.	2019	A century of decline: Loss of genetic diversity in a southern African lion‐conservation stronghold.		Diversity and Distribution, 25, 870-879.
	Dutta, R. et al.	2023	Community forest supports three different morphs and first record of the 'banded' morph of asiatic golden cat (Catopuma temminckii) from India		Indian Journal of Ecology, 49, 2278-2281
	Elizalde, S.R.F.F. et al.	2020	Several black servals from a single survey at the Luando Strict Nature Reserve, Angola.		African Journal of Ecology, 58(3), 573-576.
	Fabbri, E. et al.	2014	Genetic structure and expansion of golden jackals (Canis aureus) in the north-western distribution range (Croatia and eastern Italian Alps).		Conservation genetics, 15, 187-199.
	Ferreira, B.G. et al.	2017	First ever record of a black-coloured maned wolf.		Canid Biology & Conservation, 20(10), 42-45.
	Frantz, A.C. et al.	2014	Revisiting the phylogeography and demography of European badgers (Meles meles) based on broad sampling, multiple markers and simulations.		Heredity, 113(5), 443-453.
	Gaubert, P. et al.	2015	Tracing historical introductions in the Mediterranean Basin: the success story of the common genet (Genetta genetta) in Europe.		Biological Invasions, 17(6), 1897-1913.
	Giselle, R-C. et al.	2022	Human highly modified landscapes restrict gene flow of the largest neotropical canid, the maned wolf.		Biodiversity and Conservation, 31, 1229-1247.
	Goncharuk, M.S. et al.	2020	Recent Observations of Eurasian Otter Lutra lutra, including White-Coated Individuals, in the Southern Sikhote Alin, the Russian Far East.		Group Bull, 37(3), 147-157.
	Gong, Y. et al.	2021	Prevalence of Varied Coat Coloration in a Yellow-Throated Marten (Martes flavigula) Population.		Animals, 11(10), p.2838.
	González-Maya, J.F., et al.	2018	Margays also hide their spots: first records of melanistic Leopardus wiedii from Colombia and Costa Rica.		Revista mexicana de biodiversidad, 89(2), 587-589.
	Haag, T. et al.	2010a	Molecular tracking of jaguar melanism using faecal DNA.		Conservation Genetics, 11(3), 1239-1242.
	Haag, T. et al.	2010b	The effect of habitat fragmentation on the genetic structure of a top predator: loss of diversity and high differentiation among remnant populations of Atlantic Forest jaguars (Panthera onca).		Molecular Ecology, 19(22), 4906-4921.
	Hapeman, P. et al.	2017	Genetic population structure of fishers (Pekania pennanti) in the Great Lakes region: remnants and reintroductions.		Canadian Journal of Zoology, 95(11), .869-876.
	Hedrick, P.W. & Ritland, K.	2012	Population genetics of the white‐phased “spirit” black bear of British Columbia.		Evolution, 66(2), 305-313.
	Henson, L.H. et al.	2022	Genetic evidence to inform management of rare genetic variants and gene flow: Balancing the conservation of the rare “Spirit bear” allele and population genetic diversity across a complex landscape.		Conservation Science and Practice, p.e12769.
	Heppenheimer, E. et al.	2018	Demographic history influences spatial patterns of genetic diversityin recently expanded coyote (Canis latrans) populations.		Heredity, 120(3), 183-195.
	Hinton, J.W. et al.	2019	Geographic patterms in morphometric and genetic variation for coyote populations with emphasis on southern eastern coyote		Ecology and Evolution, 9, 3389-3404.
	Hofmeester, T.R. et al.	2021	Camera trap records of leucistic Eurasian badgers (Meles meles) in central Norway.		Ecology and Evolution, 11(19), 12902-12907.
	IUCN/SSC	2015	Regional Conservation Strategy for the Cheetah and African wild dog in southern Africa		RWCP & IUCN/SSC
	IUCN	2016	The IUCN Red List of Threatened Species. Version 2022-2.		IUCN Red List
	Jhala, Y. et al.	2020	Recovery of tigers in India: Critical introspection and potential lessons.		People and Nature, 3, 281-293.
	Judge, J. et al.	2014	Density and abundance of badger social groups in England and Wales in 2011–2013.		Scientific Reports, 4(1), p.3809.
	Jung, T.S.	2022	Paint it black: first record of melanism in Canada lynx (Lynx canadensis)		Mammalia.
	Kaelin, C.B. et al.	2012	Specifying and sustaining pigmentation patterns in domestic and wild cats.		Science, 337(6101), 1536–1541.
	Kamler, J.F. & Ballard, W.B.	2003	White color phase of the swift fox, Vulpes velox.		Canadian Field-Naturalist, 117, 468-469.
	Kolipakam, V. et al.	2019	Genetic structure of tigers (Panthera tigris tigris) in India and its implications for conservation.		Global Ecology and Conservation, 20, p.e00710.
	Kyle, C.J. et al.	2014	Spatial patterns of neutral and functional genetic variations reveal patterns of local adaptation in raccoon (Procyon lotor) populations exposed to raccoon rabies.		Molecular Ecolog 23, 2287-2298.
	Laacke, R.J. et al.	2006	Erythrism in the North American badger, Taxidea taxus.		The Southwestern Naturalist, 51, 289-291.
	Lewis, T. et al.	2020	Unraveling the mystery of the glacier bear: Genetic population structure of black bears (Ursus americanus) within the range of a rare pelage type.		Ecology and evolution, 10(14), 7654-7668.
	Lion, M.B. et al.	2011	Conservation genetics of maned wolves in a highly impacted area of the Brazilian Cerrado biome.		Genetica, 139(3), 369-381.
	Lorenzana G. et al.	2020	Large-scale assessment of genetic diversity and population connectivity of Amazonian jaguars (Panthera onca) provides a baseline for their conservation and monitoring in fragmented landscapes.		Biological Conservation, 242, 108417.
	Mallil, K et al.	2020	Population genetics of the African wolf (Canis lupaster) across its range: first evidence of hybridization with domestic dogs in Africa		Mammalian Biology, 100, 645-658.
	Manzo, E. et al.	2022	Anomalous coloration in European pine marten Martes martes in Elba Island, Central Italy.		Ecology and Evolution, 12(6), p.e8980.
	McAlpine, D.	2021	Further occurrences of melanism in a northern, peripheral, population of Bobcat (Lynx rufus)		Canadian Field Naturalist, 135, 52–57.
	McCown, J.W. & Scheick, B.K.	2007	The coyote in Florida.		Fish and Wildlife Research Institute.
	Mendes Pontes, A.R. et al.	2020	The occurrence of leucism in groups of tayras Eira barbara Linnaeus 1758 on the Guyana shield.		Écoscience, 27(4), 295-301.
	Mergey, M. et al.	2012	Linking habitat characteristics with genetic diversity of the European pine marten (Martes martes) in France		European Journal of Wildlife Research, 58, 909-922.
	Miller, S.M et al.	2013	Fenced and Fragmented: Conservation Value of Managed Metapopulations.		PLoS ONE, 10(12), e0144605.
	Mishra, R. et al.	2021	Population status and threats to fishing cat Prionailurus viverrinus in Koshi Tappu Wildlife Reserve		Nepalese Journal of Zoology, 5, 13-21.
	Mooring, M.S. et al.	2020	Natural selection of melanism in Costa Rican jaguar and oncilla: a test of Gloger’s rule and the temporal segregation hypothesis.		Tropical Conservation Science, 13, 1–15.
	Moretti, B. et al.	2017	Phylogeography of the smooth-coated otter (Lutrogale perspicillata): distinct evolutionary lineages and hybridization with the Asian small-clawed otter (Aonyx cinereus).		Scientific reports, 7(1), 1-13.
	Morri, E. et al.	2022	Spatiotemporal activity of the pine marten Martes martes: Insights from an island population.		Ecological Research, 37(1), 102-114.
	Olson, L.O. & Allen, M.L.	2019	A leucisitic Fisher (Pekania pennanti) and the prevalence of leucism in wild carnivores.		The American Midland Naturalist, 181(1), 133-138.
	Petersen, J.W. et al.	2022	Predicted Pleistocene–Holocene range and connectivity declines of the vulnerable fishing cat and insights for current conservation		Journal of Biogeography, 49, 1494-1507
	Pope, L.C. et al.	2006	Isolation by distance and gene flow in the Eurasian badger (Meles meles) at both a local and broad scale		Molecular Ecology, 15, 371-386.
	Puckett, E.E. et al.	2014	Influence of drift and admixture on population structure of American black bears (Ursus americanus) in the Central Interior Highlands		Molecular Ecology, 23, 2414-1427
	Rana, D.	2021	Investigating the genetic landscapes of Fishing Cat Prionailurus viverrinus in India		Doctoral dissertation, Tata Institute of Fundamental Research Bengaluru, India
	Reding, D.M., et al.	2012	Pleistocene and ecological effects on continental-scale genetic differentiation in the bobcat (Lynx rufus)		Molecular Ecology, 21, 3078-3093.
	Ritland, K. et al.	2001	Inheritance and population structure of the white-phased “Kermode” black bear.		Current Biology, 11(18), 1468-1472.
	Roberts, N.M.	2019	Fisher Population Analysis 2019		Technical Report
	Rutkowski, R. et al.	2015	A European concern? Genetic structure and expansion of golden jackals (Canis aureus) in Europe and the Caucasus.		PLoS One, 10(11), p.e0141236.
	Sagar, V. et al.	2021	High frequency of an otherwise rare phenotype in a small and isolated tiger population.		Proceedings of the National Academy of Sciences, 118(39), p.e2025273118.
	Sahu, A., & Reddy, G.V.	2017	Report of melanistic jungle cats from Ranthambhore Tiger Reserve, Rjasthan, India		Researchgate publication: 315822467
	Saikia, M. et al.	2020	Effect of habitat complexity on rhinoceros and tiger population model with additional food and poaching in Kaziranga National Park, Assam.		Mathematics and Computers in Simulation, 177, 169-191.
	Saleh, M. et al.	2018	Melanism and coat colour polymorphism in the Egyptian Wolf Canis lupaster Hemprich & Ehrenberg (Carnivora: Canidae) from Egypt.		Zoology in the Middle East, 64(3), 195-206.
	Saranholi, B.H. et al.	2017	Evidence of recent fine-scale population structuring in South American Puma concolor.		Diversity 9(4), 44.
	Sarmento, P.B. et al.	2017	Habitat selection and abundance of common genets Genetta genetta using camera capture-mark-recapture data.		European Journal of Wildlife Research, 56, 59-66.
	Schmidt, J.H. et al.	2017	Improving inference for aerial surveys of bears: The importance of assumptions and the cost of unnecessary complexity.		Ecology and Evolution, 7(13), 4812–4821.
	Schwartz, M.K et al.	2003	Landscape location affects genetic variation of Canada lynx (Lynx canadensis).		Molecular Ecology, 12(7), 1807-1816.
	Shameer, T.T. et al.	2021	Phenotypic variations, habitat suitability, and diel activity of the endemic brown palm civets.		Geology Ecology and Landscapes, 1-12
	Shameer, T.T. et al.	2022	Blotched stripe patterns in fishing cats of Godavari delta region, India.		Therya, 5, 839-843.
	Sivasothi, N., & Nor, B.H.M.	1994	A review of otters (Carnivora: Mustelidae: Lutrinae) in Malaysia and Singapore (pp. 151-170).		Springer Netherlands
	Silva-Caballero, A. et al.	2014	Leucismo en el coatí de nariz blanca Nasua narica (Mammalia: Carnivora), en Quintana Roo, México.		Mammal Research, 67(4), 519-523.
	Silva-Caballero, A. et al.	2017	Patterns of genetic diversity of the white-nosed coati reveals phylogeographically structured subpopulations in Mexico.		Natural Resources, 8(1), 31-53.
	Songasen, N. & Rodden, M.D.	2010	The role of the species survival plan in maned wolf Chrysocyon brachyurus conservation		International Zoo Yearbook, 44(1), 136-148.
	Spong, G. et al.	2000	High genetic variation in leopards indicates large and long-term stable effective population size.		Molecular Ecology, 9(11), 1773-1782.
	Stoldt, M. et al.	2020	Transfrontier Conservation Areas and Human-Wildlife Conflict: the case of the Kavango Zambezi (KAZA) TFCA		Scientific Reports, 10, 7964.
	Swanepoel, L.H. et al.	2016	A conservation assessment of Panthera pardus. In: The Red List of Mammals in South Africa, Swasiland and Lesotho.		IUCN Red List
	Tensen, L. et al.	2022	Molecular tracking and prevalence of the red colour morph restricted to a harvested leopard population in South Africa.		Evolutionary applications, 15(6), 1028-1041.
	Thapa, K. et al.	2018	Assessment of genetic diversity, population structure, and gene flow of tigers (Panthera tigris tigris) across Nepal's Terai Arc Landscape.		PloS one, 13(3), p.e0193495.
	Thornton, I.W. et al.	1967	The genetics of the white tigers of Rewa.		Journal of Zoology, 152(1), 127-135.
	Turner, J.A. et al.	2015	Effects of a colour variant on hunting ability: the white lion in South Africa.		Open Science Repository 10.7392/openaccess.45011830
	Vernes, K. & Devos, F.	2022	Use of cenotes and the cave environment by mammals on the Yucatán Peninsula, Mexico.		Biotropica, 54, 881-892
	Virgos, E. et al.	2001	Factors determining" gaps" in the distribution of a small carnivore, the common genet (Genetta genetta), in central Spain.		Canadian Journal of Zoology, 79(9), 1544-1551.
	Xu, X. et al.	2017	The genetics of tiger pelage color variations.		Cell research, 27(7), 954-957.
