# Supplementary material for: Heterozygosity is low where rare color variants in wild carnivores prevail
Source: Ecol Evol. 2024 Feb 7;14(2):e10881. doi: 10.1002/ece3.10881 (PMC10847885; doi:10.1002/ece3.10881)
Supplement: Supplementary file 2 — File S1 [file ECE3-14-e10881-s002.txt]

(((Puma.concolor:3.1,Herpailurus.yaguaroundi:3.1):13.1,(((Leopardus.wiedii:0.3,Leopardus.pardalis:0.3):3.4,((Oreailurus.jacobita:1.9,Oncifelis.colocolo:1.9):1.6,(Oncifelis.guigna:3.2,Oncifelis.geoffroyi:3.2,Leopardus.tigrinus:3.2):0.3):0.2):9.1,((Lynx.rufus:3.1,Lynx.canadensis:3.1):5.4,Panthera.onca:8.5):4.3):3.4):37.6,(((Urocyon.cinereoargenteus:8.4,(Vulpes.velox:2,Vulpes.vulpes:2):6.4):4.1,(Speothos.venaticus:7.6,Chrysocyon.brachyurus:7.6,Cerdocyon.thous:7.6,Atelocynus.microtis:7.6,(Pseudalopex.vetulus:2.5,(Pseudalopex.sechurae:0.8,Pseudalopex.gymnocercus:0.8,Pseudalopex.griseus:0.8,Pseudalopex.culpaeus:0.8):1.7):5.1,(Canis.latrans:2.5,Canis.lupus:2.5):5.1):4.9):29,((Tremarctos.ornatus:14.5,(Ursus.americanus:5.7,Ursus.arctos:5.7):8.8):21.5,(((Potos.flavus:19,(Bassariscus.pauli:17.1,Bassariscus.lasius:17.1,Bassariscus.gabbii:17.1,Bassariscus.beddardi:17.1,Bassariscus.alleni:17.1):1.9):3.1,((Bassariscus.sumichrasti:0.3,Bassariscus.astutus:0.3):17.3,((Nasuella.olivacea:3.7,(Nasua.nasua:2.3,Nasua.narica:2.3):1.4):2.8,(Procyon.lotor:1.2,Procyon.cancrivorus:1.2):5.3):11.1):4.5):6,((((Spilogale.pygmaea:2.1,Spilogale.putorius:2.1):10.7,(Mephitis.mephitis:5,Mephitis.macroura:5):7.8):4.3,((Conepatus.semistriatus:1.1,Conepatus.humboldtti:1.1):2.9,Conepatus.mesoleucus:4,Conepatus.leuconotus:4,Conepatus.chinga:4):13.1,(Pteronura.brasiliensis:9.9,(Lontra.canadensis:1.2,(Lontra.longicaudis:1,Lontra.provocax:1):0.2):8.7):7.2):3.7,Taxidea.taxus:20.8,((Lyncodon.patagonicus:8.2,(Galictis.vittata:1.8,Galictis.cuja:1.8):6.4,Eira.barbara:8.2,Gulo.gulo:8.2,Martes.pennanti:8.2,Martes.americana:8.2):3.2,(Mustela.vison:10.4,(((Mustela.felipei:1.1,Mustela.africana:1.1):2,(Mustela.nivalis:2.6,Mustela.frenata:2.6,Mustela.erminea:2.6):0.5):1.3,Mustela.nigripes:4.4):6):1):9.4):7.3):7.9):5.5):12.3);
