# Supplementary material for: Heterozygosity is low where rare color variants in wild carnivores prevail
Source: Ecol Evol. 2024 Feb 7;14(2):e10881. doi: 10.1002/ece3.10881 (PMC10847885; doi:10.1002/ece3.10881)
Supplement: Supplementary file 3 — File S2 [file ECE3-14-e10881-s001.txt]

site	spec	range	size	log	variant
1	Puma.concolor	36	61.5	1.788.875.116	1
2	Herpailurus.yaguaroundi	24	6.9	0.838849091	0
3	Leopardus.wiedii	21.75	3.6	0.556302501	1
4	Leopardus.pardalis	24.5	12	1.079.181.246	0
5	Oreailurus.jacobita	1.75	5	0.698970004	0
6	Oncifelis.colocolo	6.25	3	0.477121255	1
7	Oncifelis.guigna	1.25	2.2	0.342422681	0
8	Oncifelis.geoffroyi	4.75	4	0.602059991	0
9	Leopardus.tigrinus	20.25	2.2	0.342422681	1
10	Lynx.rufus	13.5	10.85	1.035.429.738	1
11	Lynx.canadensis	15.5	10	1	1
12	Panthera.onca	25.25	76	1.880.813.592	1
13	Urocyon.cinereoargenteus	14.25	4.05	0.607455023	0
14	Vulpes.velox	4	2.1	0.322219295	1
15	Vulpes.vulpes	27	8.1	0.908485019	1
16	Speothos.venaticus	16.5	6	0.77815125	0
17	Chrysocyon.brachyurus	5.5	23	1.361.727.836	1
18	Cerdocyon.thous	15.5	5.7	0.755874856	1
19	Atelocynus.microtis	6	8.4	0.924279286	0
20	Pseudalopex.vetulus	2.25	4.2	0.62324929	0
21	Pseudalopex.sechurae	0.25	4.1	0.612783857	0
22	Pseudalopex.gymnocercus	1	5.5	0.740362689	1
23	Pseudalopex.griseus	3.75	4	0.602059991	0
24	Pseudalopex.culpaeus	2	8.6	0.934498451	0
25	Canis.latrans	27	13.9	11.430.148	1
26	Canis.lupus	27.7	47	1.672.097.858	1
27	Tremarctos.ornatus	1.5	110	2.041.392.685	0
28	Ursus.americanus	17.75	119.75	2.078.275.522	1
29	Ursus.arctos	16.75	340	2.531.478.917	0
30	Potos.flavus	14.5	3	0.477121255	0
31	Bassariscus.pauli	0.12	1.58	0.198657087	0
32	Bassariscus.lasius	0.12	1.58	0.198657087	0
33	Bassariscus.gabbii	0.75	1.25	0.096910013	0
34	Bassariscus.beddardi	1	1.25	0.096910013	0
35	Bassariscus.alleni	5.75	1.25	0.096910013	0
36	Bassariscus.sumichrasti	1.25	1.05	0.021189299	0
37	Bassariscus.astutus	6	0.92	-0.036212173	0
38	Nasuella.olivacea	0.5	1.3	0.113943352	0
39	Nasua.nasua	19.75	3.9	0.591064607	1
40	Nasua.narica	4.5	3.8	0.579783597	0
41	Procyon.lotor	17	6.35	0.802773725	1
42	Procyon.cancrivorus	21	6	0.77815125	0
43	Spilogale.pygmaea	0.25	0.4	-0.397940009	0
44	Spilogale.putorius	6.5	0.6	-0.22184875	0
45	Mephitis.mephitis	19.75	2.3	0.361727836	0
46	Mephitis.macroura	3.5	0.85	-0.070581074	0
47	Conepatus.semistriatus	4.5	2	0.301029996	0
48	Conepatus.humboldtti	1.25	1.1	0.041392685	0
49	Conepatus.mesoleucus	3	2.8	0.447158031	0
50	Conepatus.leuconotus	0.5	1.8	0.255272505	0
51	Conepatus.chinga	3.5	1.85	0.267171728	1
52	Pteronura.brasiliensis	14.5	26.5	1.423.245.874	0
53	Lontra.canadensis	17	9	0.954242509	0
54	Lontra.longicaudis	18.75	10	1	1
55	Lontra.provocax	1.75	7.5	0.875061263	0
56	Taxidea.taxus	12.25	6.75	0.829303773	0
57	Lyncodon.patagonicus	0.75	1.05	0.021189299	0
58	Galictis.vittata	17.75	2	0.301029996	0
59	Galictis.cuja	5.5	1	0	0
60	Eira.barbara	20	4.85	0.685741739	1
61	Gulo.gulo	15	17	1.230.448.921	0
62	Martes.pennanti	5.5	3.37	0.527629901	0
63	Martes.americana	16.75	1	0	0
64	Mustela.vison	21.5	1.07	0.029383778	0
65	Mustela.felipei	0.25	0.38	-0.420216403	0
66	Mustela.africana	5.25	0.22	-0.657577319	0
67	Mustela.nivalis	15.75	0.11	-0.958607315	0
68	Mustela.frenata	20	0.25	-0.602059991	0
69	Mustela.erminea	20.25	0.26	-0.585026652	0
70	Mustela.nigripes	3.5	0.91	-0.040958608	0
